# Supplementary material for: Glucocorticoid Effects on Tissue Residing Immune Cells in Giant Cell Arteritis: Importance of GM-CSF
Source: Front Med (Lausanne). 2021 Sep 7;8:709404. doi: 10.3389/fmed.2021.709404 (PMC8452956; doi:10.3389/fmed.2021.709404)
Supplement: Supplementary file 1 [file Table_1.XLSX]

## Sheet: Übersicht
Patient No. (A: right temporal artery B: left temporal artery)	Diagnosis	Material ( 1:Temporal artery biopsies 2: Peripheral cells )	Sex	Age	GC dosage [mg]	Administration route per os (p.o.) intravenous (i.v.)	GC treatment [days]	S100 IHC	Apoptosis ICH	CCL19 IHC	CCL21 IHC	GM-CSF In situ Hybridization	GM-CSF IHC	CSF2RB Real-time PCR
Temporal artery biopsies
1	GCA	1	female	84	0		0	x	x			x	x
2	GCA	1	male	69	0		0	x				x	x
3	GCA	1	male	72	0		0	x		x		x	x
4 A	GCA	1	male	67	70	p.o.	1	x				x	x
4 B	GCA	1	male	67	70	p.o.	1	x				x	x
5 A	GCA	1	female	77	70	p.o.	1	x				x	x
5 B	GCA	1	female	77	70	p.o.	1	x				x	x
6	GCA	1	female	77	70	p.o.	1	x				x	x
7	GCA	1	female	64	300	i.v.	1	x				x	x
8 A	GCA	1	female	74	70	p.o.	1	x	x	x	x	x	x
8 B	GCA	1	female	74	70	p.o.	1	x	x	x	x	x	x
9	GCA	1	male	68	120	i.v.	1	x	x	x		x	x
10 A	GCA/LVA	1	female	78	75	p.o.	1	x	x	x	x	x	x
10 B	GCA/LVA	1	female	78	75	p.o.	1	x	x	x	x	x	x
11 A	GCA	1	female	68	100	i.v.	1	x	x	x	x	x	x
11 B	GCA	1	female	68	100	i.v.	1	x	x	x	x	x	x
12	GCA	1	male	62	70	p.o.	1	x	x	x	x	x	x
13 A	GCA	1	female	79	100	i.v.	1	x		x	x	x	x
13 B	GCA	1	female	79	100	i.v.	1	x		x	x	x	x
14 A	GCA	1	female	85	70	p.o.	2	x				x	x
14 B	GCA	1	female	85	70	p.o.	2	x				x	x
15 A	GCA	1	male	83	70	p.o.	2	x				x	x
15 B	GCA	1	male	83	70	p.o.	2	x				x	x
16 A	GCA	1	female	73	70	p.o.	2	x				x	x
16 B	GCA	1	female	73	70	p.o.	2	x				x	x
17	GCA	1	female	78	300	i.v.	2	x
18 A	GCA	1	female	78	70	p.o.	2	x	x	x	x
18 B	GCA	1	female	78	70	p.o.	2	x	x	x	x
19 A	GCA	1	female	81	70	p.o.	2	x	x	x
19 B	GCA	1	female	81	70	p.o.	2	x	x	x
20 A	GCA	1	female	73	300	i.v.	2	x	x	x	x
20 B	GCA	1	female	73	300	i.v.	2	x		x	x
21 A	GCA	1	female	75	70	p.o.	2	x		x
21 B	GCA	1	female	75	70	p.o.	2	x		x
22 A	GCA	1	female	79	70	p.o.	2	x		x	x
22 B	GCA	1	female	79	70	p.o.	2	x		x	x
23	GCA	1	female	73	300	i.v.	3	x				x	x
24 A	GCA	1	female	66	70	p.o.	3	x	x	x
24 B	GCA	1	female	66	70	p.o.	3	x	x	x
25 A	GCA	1	male	61	300	i.v.	3	x	x	x	x
25 B	GCA	1	male	61	300	i.v.	3	x	x	x	x
26 A	GCA	1	female	67	60	p.o.	3	x	x	x	x
26 B	GCA	1	female	67	60	p.o.	3	x	x	x	x
27 A	GCA	1	female	79	70	p.o.	3	x	x	x
27 B	GCA	1	female	79	70	p.o.	3	x		x
28	GCA	1	female	70	70	p.o.	4	x				x	x
29	GCA	1	female	74	70	p.o.	4	x				x	x
30 A	GCA	1	male	60	70	p.o.	4	x	x	x
30 B	GCA	1	male	60	70	p.o.	4	x	x	x
31 A	GCA	1	male	72	70	p.o.	5	x				x	x
31 B	GCA	1	male	72	70	p.o.	5	x				x	x
32	GCA	1	male	76	70	p.o.	5	x				x	x
33	GCA	1	male	69	70	p.o.	5	x	x			x	x
34 A	GCA	1	male	61	70	p.o.	5	x	x	x	x
34 B	GCA	1	male	61	70	p.o.	5	x	x	x	x
35	GCA	1	male	76	70	p.o.	5	x	x	x	x
36 A	GCA	1	female	88	70	p.o.	7	x	x	x	x
36 B	GCA	1	female	88	70	p.o.	7	x	x	x	x
37 A	GCA	1	female	73	70	p.o.	7	x	x	x	x
37 B	GCA	1	female	73	70	p.o.	7	x		x	x
38 A	GCA	1	female	67	70	p.o.	10	x	x
38 B	GCA	1	female	67	70	p.o.	10	x
39 A	GCA/LVA	1	male	67	5	p.o.	LZ <10 d (16)	x		x	x
39 B	GCA/LVA	1	male	67	5	p.o.	LZ <10 d (16)	x		x	x
40 A	GCA	1	female	78	5	p.o.	LZ <10 d (16)	x		x	x
40 B	GCA	1	female	78	5	p.o.	LZ <10 d (16)	x		x	x
41 A	GCA	1	female	68	5	p.o.	LZ <10 d (16)	x
Control Group (Temporal artery biopsies)
Control 1 A	PMR	1	male	73	70	p.o.	3	x				x	x
Contral 1 B	PMR	1	male	73	70	p.o.	3	x				x	x
Control 2 A	PMR	1	male	64	70	p.o.	2	x				x	x
Contral 2 B	PMR	1	male	64	70	p.o.	2	x				x	x
Control 3 A	PMR	1	male	65	70	p.o.	2	x				x	x
Control 3 B	PMR	1	male	65	70	p.o.	2	x				x	x
Control 4	Myocardial insufficiency	1	female	68	0		0	x				x	x
Control 5	TIA	1	female	81	0		0	x		x	x	x	x
Control 6	Febrile infection	1	male	54	0		0	x		x		x	x
Control 7	Stroke	1	female	82	0		0	x		x		x	x
Control 8	AION	1	female	77	0		0	x		x	x	x	x
Control 9	Stroke	1	male	75	0		0	x				x	x
Control 10 A	AION	1	male	72	300	i.v.	1	x		x	x		x
Control 10 B	AION	1	male	72	300	i.v.	1	x		x	x		x
Control 11 A	Febrile infection	1	male	74	0		0	x		x	x		x
Control 11 B	Febrile infection	1	male	74	0		0	x		x	x		x
Peripheral cells
Patient 1	GCA	2	male	73	0		0							x
Patient 1	GCA	2	male	73	80	p.o.	2							x
Patient 2	GCA	2	male	75	0		0							x
Patient 2	GCA	2	male	75	30	p.o.	2							x
Patient 3	GCA	2	male	64	0		0							x
Patient 3	GCA	2	male	64	80	p.o.	2							x
Patient 4	GCA with Aortitis	2	female	58	0		0							x
Patient 4	GCA with Aortitis	2	female	58	80	p.o.	2							x
Patient 5	GCA	2	female	84	0		0							x
Patient 5	GCA	2	female	84	500	i.v.	1							x
